# Supplementary material for: High Prevalence of Highly Pathogenic Avian Influenza: A Virus in Vietnam's Live Bird Markets
Source: Open Forum Infect Dis. 2024 Jul 11;11(7):ofae355. doi: 10.1093/ofid/ofae355 (PMC11250224; doi:10.1093/ofid/ofae355)
Supplement: ofae355_Supplementary_Data [file ofae355_supplementary_data.zip]

Archive with 7 entries (7 files):
- Sup Fig 1.tif
- Sup Fig 2.tif
- Sup Fig 3.tif
- Sup Fig 4.tif
- Sup Fig 5.tif
- Sup Fig 6.tif
- Sup Matl Highly Pathogenic Avian Influenza Vietnam ver7.docx
